# Supplementary material for: Dynamic Coupling of Tyrosine 185 with the Bacteriorhodopsin Photocycle, as Revealed by Chemical Shift Assisted AF-QM/MM Calculations and Molecular Dynamic Simulations
Source: Int J Mol Sci. 2021 Dec 18;22(24):13587. doi: 10.3390/ijms222413587 (PMC8709120; doi:10.3390/ijms222413587)
Supplement: Supplementary file 1 [file ijms-22-13587-s001.zip]

Archive with 6 entries (5 files):
- ijms-1459026-supplementary.pdf
- Video supp/
- Video supp/Video S1.mp4
- Video supp/Video S2.mp4
- Video supp/Video S3.mp4
- Video supp/Video S4.mp4
